# Supplementary material for: Supplementation with the Symbiotic Formulation Prodefen® Increases Neuronal Nitric Oxide Synthase and Decreases Oxidative Stress in Superior Mesenteric Artery from Spontaneously Hypertensive Rats
Source: Antioxidants (Basel). 2022 Mar 30;11(4):680. doi: 10.3390/antiox11040680 (PMC9029967; doi:10.3390/antiox11040680)
Supplement: Supplementary file 1 [file antioxidants-11-00680-s001.zip]

Archive with 1 entries (1 files):
- antioxidants-1621025-supplementary.pdf
